# Supplementary material for: Structural ontogeny of protein-protein interactions
Source: Science. Author manuscript; Available in PMC 2026 Feb 13. (PMC12904254; doi:10.1126/science.adx6931)
Supplement: Supplementary tables S1 S2 [file NIHMS2128659-supplement-Supplementary_tables_S1_S2.xlsx]

## Sheet: Table S1
	A4B1	A2B2	A3B3	A5B5	A6B6	A7B7	A7B3
PDB code	9NKM	9NKN	9NKO	9NKP	9NKQ	9NKR	9NKS
Wavelength (Å)	1	0.9798	1.001	0.9774	1.031	0.9202	0.9795
Resolution range (Å)	36.25 - 2.5 (2.66 - 2.5)	39.57 - 1.95 (2.05 - 1.95)	45.93 - 1.72 (1.76 - 1.72)	44.93 - 2.851 (3.26 - 2.85)	40.02 - 1.43 (1.47 - 1.43)	33.8 - 1.5 (1.54 - 1.5)	35.33 - 1.6 (1.64 - 1.6)
Space group	C 2 2 21	P 21 21 2	P 1 21 1	P 43 3 2	P 21 21 21	P 21 21 21	P 1 21 1
Unit cell (Å, °)	39.93 74.80 147.29 90 90 90	43.66 73.39 39.57 90 90 90	46.04 42.08 59.88 90 93.99 90	100.47 100.47 100.47 90 90 90	44.39 44.65 92.51 90 90 90	38.23 64.88 79.19 90 90 90	33.53 70.66 70.05 90 93.28 90
Total reflections	51114 (8683)	98294 (12810)	190767 (14259)	1292638 (429890)	356531 (24204)	175583 (14778)	292685 (21033)
Unique reflections	7909 (1284)	13745 (1899)	24536 (1741)	4411 (1420)	34744 (2416)	32306 (2642)	42640 (3021)
Multiplicity	6.5 (6.8)	7.2 (6.7)	7.8 (8.2)	293.0 (302.7)	10.3 (10.0)	5.4 (5.6)	6.9 (7.0)
Completeness (%)	99.31 (99.30)	98.99 (99.56)	99.89 (99.89)	99.91 (99.86)	99.97 (99.75)	99.99 (99.96)	98.76 (98.22)
Mean I/sigma(I)	9.99 (1.75)	10.36 (0.62)	8.18 (0.67)	33.43 (1.89)	8.37 (0.61)	10.20 (1.11)	10.30 (0.59)
Wilson B-factor (Å2)	61.14	39.53	33.16	107.36	25.53	19.25	30.64
R-merge	0.105 (1.04)	0.0747 (2.74)	0.1129 (2.584)	0.2836 (6.791)	0.1052 (3.296)	0.07917 (1.519)	0.06441 (3.165)
R-meas	0.115 (1.13)	0.0808 (2.97)	0.1211 (2.758)	0.2841 (6.802)	0.1109 (3.474)	0.08781 (1.679)	0.06971 (3.423)
R-pim	0.0448 (0.431)	0.0303 (1.12)	0.04325 (0.9507)	0.01642 (0.3877)	0.03454 (1.089)	0.03743 (0.7074)	0.02637 (1.29)
CC1/2	0.999 (0.9)	0.999 (0.417)	0.996 (0.36)	1 (0.768)	0.997 (0.332)	0.999 (0.305)	0.999 (0.323)
Reflections used in refinement	7906 (1283)	9655 (1349)	24523 (1739)	4407 (1418)	34733 (2410)	32303 (2641)	42529 (2977)
Reflections used for R-free	777 (117)	969 (135)	2001 (149)	441 (142)	1999 (138)	1616 (132)	1987 (147)
R-work	0.230 (0.389)	0.207 (0.346)	0.2021 (0.4154)	0.2314 (0.3602)	0.1870 (0.3661)	0.1724 (0.3045)	0.2105 (0.4948)
R-free	0.264 (0.462)	0.225 (0.376)	0.2508 (0.4325)	0.2684 (0.4357)	0.2140 (0.4262)	0.1928 (0.3083)	0.2436 (0.4713)
Number of non-hydrogen atoms	1646	893	1886	863	1460	1552	2783
macromolecules	1641	851	1766	863	1312	1407	2629
ligands	0	6	0	0	5	0	30
solvent	5	36	120	0	143	145	124
Protein residues	215	110	221	110	165	174	332
RMS(bonds) (Å)	0.002	0.003	0.011	0.004	0.006	0.014	0.004
RMS(angles) (°)	0.64	0.54	1.09	0.59	0.81	1.23	0.65
Ramachandran favored (%)	100	100	99.06	98.11	100	100	99.66
Ramachandran outliers (%)	0	0	0	0	0	0	0
Rotamer outliers (%)	2.42	1.14	2.17	1.12	2.22	0.67	1.13
Clashscore	6.46	1.77	6.02	4.14	0.38	2.14	0.57
Average B-factor	90.07	53.84	41.87	128.06	34.09	29.36	43.94
macromolecules	90.12	53.59	41.77	128.06	33.07	28.57	43.35
ligands		66.79			87.73		88.63
solvent	71.13	57.52	43.23		41.55	37.01	45.67

## Sheet: Sheet3
	A4B1	A2B2	A3B3	A5B5	A6B6	A7B7	A7B3
Wavelength	1	0.9798	1.001	0.9774	1.031	0.9202	0.9795
Resolution range	36.25 - 2.5 (2.66 - 2.5)	39.57 - 1.95 (2.05 - 1.95)	45.93 - 1.72 (1.76 - 1.72)	44.93 - 2.851 (3.26 - 2.85)	40.02 - 1.43 (1.47 - 1.43)	33.8 - 1.5 (1.54 - 1.5)	35.33 - 1.6 (1.64 - 1.6)
Space group	C 2 2 21	P 21 21 2	P 1 21 1	P 43 3 2	P 21 21 21	P 21 21 21	P 1 21 1
Unit cell	39.931 74.802 147.291 90 90 90	43.655 73.392 39.572 90 90 90	46.042 42.076 59.881 90 93.99 90	100.469 100.469 100.469 90 90 90	44.393 44.653 92.514 90 90 90	38.23 64.883 79.19 90 90 90	33.527 70.663 70.052 90 93.28 90
Total reflections	51114 (8683)	68968 (10146)	190767 (14259)	1292638 (429890)	356531 (24204)	175583 (14778)	292685 (21033)
Unique reflections	7909 (1284)	9697 (1351)	24536 (1741)	4411 (1420)	34744 (2416)	32306 (2642)	42640 (3021)
Multiplicity	6.5 (6.8)	7.1 (7.5)	7.8 (8.2)	293.0 (302.7)	10.3 (10.0)	5.4 (5.6)	6.9 (7.0)
Completeness (%)	99.31 (99.30)	98.99 (99.56)	99.89 (99.89)	99.91 (99.86)	99.97 (99.75)	99.99 (99.96)	98.76 (98.22)
Mean I/sigma(I)	9.99 (1.75)	14.33 (2.32)	8.18 (0.67)	33.43 (1.89)	8.37 (0.61)	10.20 (1.11)	10.30 (0.59)
Wilson B-factor	61.14	39.53	33.16	107.36	25.53	19.25	30.64
R-merge	0.1054 (1.041)	0.06456 (0.8449)	0.1129 (2.584)	0.2836 (6.791)	0.1052 (3.296)	0.07917 (1.519)	0.06441 (3.165)
R-meas	0.1148 (1.128)	0.06992 (0.9075)	0.1211 (2.758)	0.2841 (6.802)	0.1109 (3.474)	0.08781 (1.679)	0.06971 (3.423)
R-pim	0.04479 (0.4306)	0.02634 (0.3261)	0.04325 (0.9507)	0.01642 (0.3877)	0.03454 (1.089)	0.03743 (0.7074)	0.02637 (1.29)
CC1/2	0.999 (0.9)	0.999 (0.903)	0.996 (0.36)	1 (0.768)	0.997 (0.332)	0.999 (0.305)	0.999 (0.323)
Reflections used in refinement	7906 (1283)	9655 (1349)	24523 (1739)	4407 (1418)	34733 (2410)	32303 (2641)	42529 (2977)
Reflections used for R-free	777 (117)	969 (135)	2001 (149)	441 (142)	1999 (138)	1616 (132)	1987 (147)
R-work	0.2298 (0.3886)	0.2072 (0.3456)	0.2021 (0.4154)	0.2314 (0.3602)	0.1870 (0.3661)	0.1724 (0.3045)	0.2105 (0.4948)
R-free	0.2640 (0.4620)	0.2248 (0.3763)	0.2508 (0.4325)	0.2684 (0.4357)	0.2140 (0.4262)	0.1928 (0.3083)	0.2436 (0.4713)
Number of non-hydrogen atoms	1646	893	1886	863	1460	1552	2783
macromolecules	1641	851	1766	863	1312	1407	2629
ligands	0	6	0	0	5	0	30
solvent	5	36	120	0	143	145	124
Protein residues	215	110	221	110	165	174	332
RMS(bonds)	0.002	0.003	0.011	0.004	0.006	0.014	0.004
RMS(angles)	0.64	0.54	1.09	0.59	0.81	1.23	0.65
Ramachandran favored (%)	100	100	99.06	98.11	100	100	99.66
Ramachandran outliers (%)	0	0	0	0	0	0	0
Rotamer outliers (%)	2.42	1.14	2.17	1.12	2.22	0.67	1.13
Clashscore	6.46	1.77	6.02	4.14	0.38	2.14	0.57
Average B-factor	90.07	53.84	41.87	128.06	34.09	29.36	43.94
macromolecules	90.12	53.59	41.77	128.06	33.07	28.57	43.35
ligands		66.79			87.73		88.63
solvent	71.13	57.52	43.23		41.55	37.01	45.67

## Sheet: Table S2
		Aframe-Bframe	Aframe-Blib	Alib-Bframe	Alib-Blib	total
new interface	A2B2	14	7	7	9	37
	A3B3	19	19	8	19	65
	A4B1	9	9	17	5	40
	A5B5	2	12	9	11	34
	A6B6	22	12	5	14	53
	A7B3	9	21	8	17	55
	A7B7	22	14	13	22	71
natural interface	LL1.c1	59	6	35	7	107
	LL1.c2	30	11	37	11	89
	LL1.c4	66	15	24	14	119
	LL1.c5	42	14	46	9	111
	LL1.c6	58	5	19	5	87
	LL2.c1	37	13	19	10	79
	LL2.c3	35	13	19	10	77
	LL2.c7	33	11	19	11	74
	LL2.c17	67	19	20	11	117
	LL2.c22	47	11	23	12	93
